# Supplementary material for: Synthesis and Evaluation of 99mTc-Labelled 2-Nitroimidazole Derivatives with Different Linkers for Tumour Hypoxia Imaging
Source: Pharmaceuticals (Basel). 2023 Sep 9;16(9):1276. doi: 10.3390/ph16091276 (PMC10537343; doi:10.3390/ph16091276)
Supplement: Supplementary file 1 [file pharmaceuticals-16-01276-s001.zip]

Archive with 1 entries (1 files):
- pharmaceuticals-2560711-supplementary.pdf
